# Supplementary material for: Rapid Fabrication of Large-Area Anti-Reflective Microholes Using MHz Burst Mode Femtosecond Laser Bessel Beams
Source: Nanomaterials (Basel). 2025 Nov 15;15(22):1726. doi: 10.3390/nano15221726 (PMC12655269; doi:10.3390/nano15221726)
Supplement: Supplementary file 1 [file nanomaterials-15-01726-s001.zip]

Archive with 1 entries (1 files):
- nanomaterials-3959028-supplementary.pdf
